# Supplementary material for: A Combinatorial Regulatory Platform Determines Expression of RNA Polymerase III Subunit RPC7α (POLR3G) in Cancer
Source: Cancers (Basel). 2023 Oct 15;15(20):4995. doi: 10.3390/cancers15204995 (PMC10605170; doi:10.3390/cancers15204995)
Supplement: Supplementary file 1 [file cancers-15-04995-s001.zip]

Archive with 2 entries (2 files):
- cancers-2645739-original-images.pdf
- cancers-2645739-supplementary.pdf
